# Supplementary material for: Respiratory distress in the neonate: Case definition & guidelines for data collection, analysis, and presentation of maternal immunization safety data
Source: Vaccine. 2017 Dec 4;35(48Part A):6506–17. doi: 10.1016/j.vaccine.2017.01.046 (PMC5710987; doi:10.1016/j.vaccine.2017.01.046)
Supplement: Supplementary data 3 [file mmc3.xlsx]

## Sheet: Form responses 1
Timestamp	Please provide your email.	Professional background	Are you currently involved in / working on immunisation in pregnancy clinical trials or observational studies?	1.a. Do you agree with the rationale of the case definition?	1.b. If no / do not know, explain why.	1.c. Comments?	2.a. Does the preamble clearly describe the intended use of the definition?	2.b. If no / do not know, explain why.	2.c. Comments?	3.a. Do you agree with Level 1 of diagnostic certainty?	3.b. If no / do not know, explain why.	3.c. Comments?	4.a. Do you agree with Level 2 of diagnostic certainty?	4.b. If no / do not know, explain why.	4.c. Comments?	5.a. Do you agree with Level 3 of diagnostic certainty?	5.b. If no / do not know, explain why.	5.c. Comments?	6.a. Do you agree with the footnotes of the case definition?	6.b. If no / do not know, explain why.	6.c. Comments?	7.a. Is the definition applicable in your setting?	7.b. If no / do not know, explain why.	7.c. Comments?	8.a. Do you agree with the guidelines?	8.b. If no / do not know, explain why.	8.c. Comments?	9. Any general comments?	First, we would like to obtain some information about the trial / study you are involved in.	- Study number:	- Trial registry ID (cinical trial.gov):	- Randomised trial / observational study?	- Is the study prospective / retrospective?	- Which vaccine is being studied in the study?	- Which country(ies) is the study being conducted in?	- What was / is the starting date (start study period)?	- Is it a multi-centre / single centre study?	- How is the study population defined?	- When does follow-up stop for the mothers? (months / years after immunisation)	- When does follow-up stop for the neonates? (e.g. months / years after birth)	- Any other key information you deem relevant?	1.a. Do you agree with the rationale of the case definition?		1.b. If no / do not know, explain why.	1.c. Comments?	2.a. Do you agree with the definition?	2.b. If no / do not know, explain why.	2.c. Comments?	3.a. Based on your study setting and the procedures / diagnostic requirements for the different levels of certainty in the case definition, would you be able to obtain all levels of certainty?
2016-07-14 15:50:38	diane.m.harper@gmail.com	Healthcare provider	No, but I am interested to review the case definition	Yes			Yes			Yes			Yes			Yes			Yes			Yes			Yes
2016-07-26 18:15:22	elizabeth.jamme@merck.com	Vaccine manufacturer	No, but I am interested to review the case definition	Yes			Yes			Yes			Yes			Yes			Yes			Yes			Yes
2016-07-27 12:40:06	slogrove@gmail.com	Academic organisation	No, but I am interested to review the case definition	Yes			Yes			Yes			Yes			Yes			Yes			Yes			Yes
2016-07-31 19:07:52	davidnalin@aol.com	Academic organisation	No, but I am interested to review the case definition	Yes		The draft is very well written, but needs a few minor corrections which will be listed below. For some reason, the pages did not print out numbered, making review difficult.	Yes		1.Not clear why the second table ("Comparison of Validated Neonatal Scoring..."is labelled "Figure 1", as it is another table, not a figure. Suggest revising title and renumbering subsequent Tables. (Including changing "Figure 1 on next to last line of page on "Assessment of Respiratory Distress in the Neonate". 2,In 1st para. under "Respiratory Distress in the Neonate following Maternal Immuniza…	Yes			Yes					After "Level 4" in text, "Level 5" (not a case of...etc.) was left out, though it appears later on. Need to add it here.	Yes			Yes			No	1.The section 3.1.2. is very confusing, changing between the vaccinee (the mother) and the infant. Item. 5 would not be adequate for identification, because many individuals have the same initials. Need to include a better identifier. Also, the case would be the infant reported with distress; the participant would be the vaccinee mother. Need to keep these in separate bullets. For infants, need t…	Request seeing revised paper per above comments and those of other reviewers
2016-08-05 16:25:17	oleskejm@njms.rutgers.edu	Healthcare provider	No, but I am interested to review the case definition	Yes			Yes			Yes			Yes			Yes			Yes			Yes			Yes			I have a general concern regarding the applicability of these guidelines in underserved communities where the level of prenatal care may be variable and history of maternal immunizations may be less than adequate. This limitation could be incorporated into the document.
2016-08-11 07:11:07	rvchan_dr	Healthcare provider	No, but I am interested to review the case definition	Yes		Rationale for development of the definitions have been explicitly explained	Yes			Do not know	IMCI has clearly said that fast breathing is defined as resp rate 60 and above . I would suggest that the >60 be modified as 60 and above.		Do not know	Same set of explanations as above		Do not know	Not applicable		Yes			Yes			Yes
2016-08-16 15:16:40	padula@email.chop.edu	Academic organisation	No, but I am interested to review the case definition	Yes			Yes			Yes		I agree with use of physiologic signs/symptoms over therapeutic measures (giving oxygen). May be helpful to define time after which central cyanosis (whole body, including lips and tongue) on room air exist...some cyanosis is acceptable during the initial transition, but beyond the int	Yes			Do not know	not applicable.					Yes		In many situations, oxygen will be administered based on SpO2 readings prior to levels on visible cyanosis, so that criterion may be a bit elusive in the strictest sense, but practically I think it would be presumed in those scenarios.	Yes
2016-08-17 19:49:16	franciscogimenezsanchez@gmail.com	Healthcare provider	No, but I am interested to review the case definition	Yes			Yes			Yes			Yes			Yes			Yes			Yes			Yes
2016-08-27 19:38:00	drrajamohanank@gmail.com	Academic organisation	No, but I am interested to review the case definition							No	low APGAR can be due to many other causes		Yes			Yes			Yes			Yes			Yes			Difficult to get information on immunization status So triangulation of different sources important
2016-08-29 18:24:37	librada.f@bionet-asia.com	Vaccine manufacturer	No, but I am interested to review the case definition	Yes			Yes			Yes			Yes									Yes			Yes
			Y	9			9			8			9			6			8			10			9																0	0				0			0
			N	0			0			1			0			0			0			0			1																0	0				0			0
			DNK	0			0			1			1			2			0			0			0																0	0				0			0
[truncated: 13 more columns]

## Sheet: Rebuttal
Question	Review feedback		Authors' comments
1.a. Do you agree with the rationale of the case definition?	Yes	9
	No	0
	Do not know	0
1.b. If no / do not know, explain why.
1.c. Comments?	The draft is very well written, but needs a few minor corrections which will be listed below. For some reason, the pages did not print out numbered, making review difficult.		Thank you for these comments. We have rechecked all page numbers.
	Rationale for development of the definitions have been explicitly explained		Thank you for these comments
2.a. Does the preamble clearly describe the intended use of the definition?	Yes	9
	No	0
	Do not know	0
2.b. If no / do not know, explain why.
2.c. Comments?	1.Not clear why the second table ("Comparison of Validated Neonatal Scoring..."is labelled "Figure 1", as it is another table, not a figure. Suggest revising title and renumbering subsequent Tables. (Including changing "Figure 1 on next to last line of page on "Assessment of Respiratory Distress in the Neonate". 2,In 1st para. under "Respiratory Distress in the Neonate following Maternal Immuniza…		1. Thank you for catching this error. We have labeled the tables and figures in the order they are presented. 2. We have added the suggested end to the sentence in the first paragraph under respiratory distess in neonate following maternal immunization. 3. Change made as requested. 4. Change made as requested. 5. Literature search was conducted for articles in English language only, this has been…
3.a. Do you agree with Level 1 of diagnostic certainty?	Yes	8
	No	1
	Do not know	1
3.b. If no / do not know, explain why.	IMCI has clearly said that fast breathing is defined as resp rate 60 and above . I would suggest that the >60 be modified as 60 and above.		We have incorporated this suggestion
	low APGAR can be due to many other causes		Agreed. This is a supporting parameter in the appropriate context but not unique to respiratory distress.
3.c. Comments?	I agree with use of physiologic signs/symptoms over therapeutic measures (giving oxygen). May be helpful to define time after which central cyanosis (whole body, including lips and tongue) on room air exist...some cyanosis is acceptable during the initial transition, but beyond the int		The period after which central cyanosis should be considered is already described in the paragraph as greater than 10 minutes after birth.
4.a. Do you agree with Level 2 of diagnostic certainty?	Yes	9
	No	0
	Do not know	1
4.b. If no / do not know, explain why.	Same set of explanations as above		Fast breathing definition updated. Agree on Apgar score comment.
4.c. Comments?
5.a. Do you agree with Level 3 of diagnostic certainty?	Yes	6
	No	0
	Do not know	2
5.b. If no / do not know, explain why.	Not applicable
	not applicable.
5.c. Comments?	After "Level 4" in text, "Level 5" (not a case of...etc.) was left out, though it appears later on. Need to add it here.		This has been added for consistency
6.a. Do you agree with the footnotes of the case definition?	Yes	8
	No	0
	Do not know	0
6.b. If no / do not know, explain why.
6.c. Comments?
7.a. Is the definition applicable in your setting?	Yes	10
	No	0
	Do not know	0
7.b. If no / do not know, explain why.
7.c. Comments?	In many situations, oxygen will be administered based on SpO2 readings prior to levels on visible cyanosis, so that criterion may be a bit elusive in the strictest sense, but practically I think it would be presumed in those scenarios.		This is an important observation which indeed may result in difficulty ascertaining cyanosis, however, other criteria might still be present to determine the presence of respiratory distress in the neonate - the connector "OR" is used to indicate this.
8.a. Do you agree with the guidelines?	Yes	9
	No	1
	Do not know	0
8.b. If no / do not know, explain why.	1.The section 3.1.2. is very confusing, changing between the vaccinee (the mother) and the infant. Item. 5 would not be adequate for identification, because many individuals have the same initials. Need to include a better identifier. Also, the case would be the infant reported with distress; the participant would be the vaccinee mother. Need to keep these in separate bullets. For infants, need t…		1. This section refers to both mothers and infants, and they are both study participants. Indeed the mother is the vaccine recipient, while the infant is considered a potentially exposed study participant. Each has a study identifier - two examples are given, but clearly distinct identifiers are suggested. Items such as birth date, gender, and other identifiers are specific to each (mother and in…
8.c. Comments?	Request seeing revised paper per above comments and those of other reviewers		Per Brighton procedures?
9. Any general comments?	I have a general concern regarding the applicability of these guidelines in underserved communities where the level of prenatal care may be variable and history of maternal immunizations may be less than adequate. This limitation could be incorporated into the document.		We appreciate this comment. Of note, this guideline is intended for clinical trials of vaccines. The ascertainment of maternal immunization history in observational trials is clearly a concern for such studies. We anticipate that guidelines for observational or retrospective trials will consider this limitation. Also, history of other vaccinations in the context of a maternal immunization trial c…
	Difficult to get information on immunization status So triangulation of different sources important		Agree, see above
1.b. If no / do not know, explain why.
1.c. Comments?
2.a. Do you agree with the definition?	Yes	0
	No	0
	Do not know	0
2.b. If no / do not know, explain why.
2.c. Comments?
3.a. Based on your study setting and the procedures / diagnostic requirements for the different levels of certainty in the case definition, would you be able to obtain all levels of certainty?	Yes	0
	No	0
	Do not know	0
3.b. If no / do not know, explain which level(s) would not be applicable and why (e.g. not having all procedures available in countries where study is done / retrospective assessment of charts would not allow information / exclusion / negative criteria to be found consistently)
3.c. Comments?
4.b. If no / do not know, explain why.
4.c. Comments?
5.a. How much would the use of case definitions such as this one potentially improve your study?
5.b. Comments?
6. What additional documents would you wish GAIA to develop for your study in order to achieve harmonisation of safety assessment in maternal immunisation studies?
7. Any other comments you would like to share?
